# Supplementary material for: Thermodynamics and Crystallization Behavior of Meropenem Influenced by Solvent Composition and pH
Source: Molecules. 2026 May 28;31(11):1855. doi: 10.3390/molecules31111855 (PMC13257483; doi:10.3390/molecules31111855)
Supplement: Supplementary file 1 [file molecules-31-01855-s001.zip]

Archive with 1 entries (1 files):
- molecules-4320241-supplementary.pdf
